# Supplementary material for: 2-(4-Methyl­phen­yl)benzonitrile
Source: Acta Crystallogr Sect E Struct Rep Online. 2011 Jun 11;67(Pt 7):o1647. doi: 10.1107/S160053681101988X (PMC3151968; doi:10.1107/S160053681101988X)
Supplement: Supplementary file 2 [file e-67-o1647-Isup2.hkl]

# 
# h,k,l, Fc-squared, Fo-squared, sigma(Fo-squared) and status flag 
# 
data_I
_shelx_title ' HSY1003 in P2(1)2(1)2(1)' 
_shelx_refln_list_code          4 
_shelx_F_calc_maximum       99.64 
_exptl_crystal_F_000       408.00 
_reflns_d_resolution_high  0.7501 
 
loop_ 
 _symmetry_equiv_pos_as_xyz 
 'x, y, z' 
 '-x+1/2, -y, z+1/2' 
 '-x, y+1/2, -z+1/2' 
 'x+1/2, -y+1/2, -z' 
 
_cell_length_a     7.6726 
_cell_length_b    11.4037 
_cell_length_c    12.2426 
_cell_angle_alpha  90.000 
_cell_angle_beta   90.000 
_cell_angle_gamma  90.000 
 
_shelx_F_squared_multiplier     1.000 
 
loop_ 
 _refln_index_h 
 _refln_index_k 
 _refln_index_l 
 _refln_F_squared_calc 
 _refln_F_squared_meas 
 _refln_F_squared_sigma 
 _refln_observed_status 
   2   0   0      170.93      172.40      2.34 o 
   4   0   0      875.38      952.68      9.10 o 
   6   0   0        1.20        2.52      0.63 o 
   8   0   0       25.48       27.04      1.89 o 
  10   0   0        3.21        2.88      1.17 o 
   3   1   0      419.64      448.16      3.52 o 
   4   1   0      147.40      167.59      2.21 o 
   5   1   0       44.69       41.97      1.23 o 
   6   1   0        0.26        0.33      0.41 o 
   7   1   0        3.02        2.31      0.43 o 
   8   1   0        2.02        1.72      1.04 o 
   9   1   0        0.19        0.07      0.81 o 
  10   1   0        0.06       -0.48      0.82 o 
   0   2   0     9927.37     9012.17     55.06 o 
   1   2   0      266.25      249.36      2.07 o 
   2   2   0     4691.61     4485.52     20.08 o 
   3   2   0        0.69        0.41      0.22 o 
   4   2   0     1972.32     2018.01      9.12 o 
   5   2   0        3.86        5.32      0.42 o 
   6   2   0       67.77       67.90      1.42 o 
   7   2   0        5.40        5.74      0.54 o 
   8   2   0        6.31        6.83      0.83 o 
   9   2   0        2.12        2.06      0.67 o 
  10   2   0        0.45        0.72      1.08 o 
   1   3   0     1325.56     1345.98      5.86 o 
   2   3   0      313.26      326.96      4.42 o 
   3   3   0       59.67       64.02      1.40 o 
   4   3   0     1679.89     1705.13      7.96 o 
   5   3   0        2.66        3.81      0.35 o 
   6   3   0      350.61      332.69      4.32 o 
   7   3   0        7.63        7.48      0.86 o 
   8   3   0       30.73       32.17      1.62 o 
   9   3   0        8.38        9.91      1.14 o 
  10   3   0       42.48       43.80      3.06 o 
   0   4   0      279.82      267.30      2.42 o 
   1   4   0       91.94       78.41      0.77 o 
   2   4   0       47.38       56.35      1.27 o 
   3   4   0       58.34       64.44      2.16 o 
   4   4   0       56.58       52.27      2.16 o 
   5   4   0        5.70        6.18      0.69 o 
   6   4   0      408.77      396.72      5.09 o 
   7   4   0        4.54        6.15      0.86 o 
   8   4   0      221.61      233.50      4.26 o 
   9   4   0        9.81       16.64      1.76 o 
   1   5   0      116.56      102.71      1.02 o 
   2   5   0      136.50      142.21      2.23 o 
   3   5   0       27.39       24.87      1.44 o 
   4   5   0        0.89        2.52      0.72 o 
   5   5   0       31.16       32.71      1.98 o 
   6   5   0      136.18      138.52      4.42 o 
   7   5   0        2.05        5.14      1.35 o 
   8   5   0      102.36      110.94      4.60 o 
   9   5   0       13.07       19.83      2.25 o 
   0   6   0      471.38      472.43      4.04 o 
   1   6   0       50.43       49.99      0.99 o 
   2   6   0      205.54      169.29      2.61 o 
   3   6   0       10.78        9.46      0.99 o 
   4   6   0       27.96       25.23      1.71 o 
   5   6   0       11.18       12.17      1.35 o 
   6   6   0        0.06       -0.81      0.90 o 
   7   6   0       63.85       64.80      3.33 o 
   8   6   0       93.36      106.16      4.51 o 
   9   6   0        0.10        3.42      1.53 o 
   1   7   0        2.61        2.73      0.30 o 
   2   7   0       17.60       19.63      0.80 o 
   3   7   0       16.74       16.40      1.35 o 
   4   7   0      319.01      318.40      6.31 o 
   5   7   0       60.19       56.87      2.88 o 
   6   7   0      129.41      132.12      4.60 o 
   7   7   0        5.45        9.37      1.62 o 
   8   7   0        0.02        1.08      1.17 o 
   9   7   0        1.13        3.51      1.44 o 
   0   8   0        2.01        1.73      0.38 o 
   1   8   0       10.82        9.16      0.50 o 
   2   8   0      298.22      271.65      3.07 o 
   3   8   0       81.55       75.82      2.00 o 
   4   8   0      117.00      117.52      3.97 o 
   5   8   0       71.42       70.84      3.33 o 
   6   8   0      189.08      193.85      5.77 o 
   7   8   0        0.46       -0.99      0.99 o 
   8   8   0        0.42        0.63      1.08 o 
   1   9   0       20.77       18.61      0.68 o 
   2   9   0       54.03       49.99      1.37 o 
   3   9   0      125.17      124.41      2.70 o 
   4   9   0      372.86      366.17      4.92 o 
   5   9   0        0.57        1.21      0.63 o 
   6   9   0        6.37        7.93      1.53 o 
   7   9   0        0.25        0.45      0.99 o 
   8   9   0        0.02        0.27      1.17 o 
   0  10   0       27.83       23.42      1.13 o 
   1  10   0       44.53       39.70      1.16 o 
   2  10   0      114.11      108.21      2.13 o 
   3  10   0       14.27       14.83      1.05 o 
   4  10   0        0.02       -0.63      0.63 o 
   5  10   0        0.11       -0.24      0.56 o 
   6  10   0        0.05       -0.99      1.17 o 
   7  10   0        0.08        0.27      1.17 o 
   1  11   0      115.71      120.84      2.30 o 
   2  11   0       11.19        9.29      0.76 o 
   3  11   0        8.98        9.22      0.96 o 
   4  11   0       33.28       39.97      1.81 o 
   5  11   0        0.07        0.98      0.65 o 
   6  11   0       12.75       14.87      1.98 o 
   7  11   0        0.01        0.18      1.08 o 
   0  12   0       64.25       63.45      3.24 o 
   1  12   0        2.01        1.44      0.51 o 
   2  12   0      125.21      139.05      3.21 o 
   3  12   0       11.49       12.72      1.21 o 
   4  12   0        9.65        9.66      1.08 o 
   5  12   0        1.64        1.17      1.08 o 
   6  12   0       13.25       15.68      2.16 o 
   1  13   0        6.96        7.99      1.17 o 
   2  13   0        1.59        1.73      1.35 o 
   3  13   0        1.70        1.93      0.73 o 
   4  13   0       46.06       46.04      2.07 o 
   5  13   0       20.39       23.07      2.43 o 
   0  14   0       75.40       90.39      4.33 o 
   1  14   0        3.84        6.08      1.08 o 
   2  14   0        0.35        0.18      1.08 o 
   3  14   0        0.77        0.59      0.69 o 
   1  15   0        0.00        2.16      1.35 o 
   2   0   1     1812.49     1847.99     12.66 o 
   3   0   1       34.22       30.12      0.83 o 
   4   0   1       30.19       24.58      5.32 o 
   5   0   1        2.30        4.15      0.51 o 
   6   0   1        1.09        0.75      0.37 o 
   7   0   1        0.65        0.32      0.38 o 
   8   0   1        2.65        2.16      0.72 o 
   9   0   1        0.70       -0.14      0.73 o 
  10   0   1        0.09        1.17      1.26 o 
   1   1   1        4.99        6.78      0.37 o 
   2   1   1      933.03      943.42      4.75 o 
   3   1   1      160.87      160.41      1.36 o 
   4   1   1     1131.23     1134.14      5.14 o 
   5   1   1       46.57       47.71      0.94 o 
   6   1   1       19.77       19.92      0.62 o 
   7   1   1        3.86        3.14      0.36 o 
   8   1   1        3.73        3.54      0.48 o 
   9   1   1        0.22       -0.67      0.67 o 
  10   1   1        1.56        0.55      0.79 o 
   0   2   1     2204.17     2136.82     10.03 o 
   1   2   1        4.62        4.92      0.21 o 
   2   2   1     5407.07     5427.27     17.97 o 
   3   2   1       35.93       37.31      0.57 o 
   4   2   1      531.35      531.65      2.82 o 
   5   2   1       11.03       13.70      0.48 o 
   6   2   1      276.43      276.12      2.33 o 
   7   2   1        5.67        7.29      0.48 o 
   8   2   1        6.43        5.13      0.61 o 
   9   2   1        2.23        2.65      0.60 o 
  10   2   1        9.11       12.17      1.80 o 
   0   3   1        0.84        2.54      0.22 o 
   1   3   1      226.46      209.40      1.55 o 
   2   3   1      756.36      778.48      4.33 o 
   3   3   1       25.17       30.16      0.79 o 
   4   3   1     1549.35     1611.94      8.04 o 
   5   3   1        7.90        8.08      0.39 o 
   6   3   1      275.57      264.07      2.27 o 
   7   3   1        1.46        1.85      0.43 o 
   8   3   1       25.39       25.53      1.05 o 
   9   3   1        2.10        3.47      0.63 o 
  10   3   1        3.32        6.82      1.18 o 
   0   4   1      280.78      275.54      2.01 o 
   1   4   1      113.78      133.19      0.89 o 
   2   4   1      325.11      351.07      2.81 o 
   3   4   1       27.76       26.91      1.02 o 
   4   4   1      670.54      653.44     15.19 o 
   5   4   1        8.74        9.62      0.45 o 
   6   4   1      223.54      220.45      2.56 o 
   7   4   1       18.23       21.41      0.92 o 
   8   4   1      107.22      112.01      2.68 o 
   9   4   1       16.41       21.13      1.54 o 
   0   5   1       17.53       14.93      0.57 o 
   1   5   1       30.00       28.91      0.39 o 
   2   5   1      118.41      120.70      1.61 o 
   3   5   1        0.98        0.66      0.31 o 
   4   5   1       46.74       45.83      1.53 o 
   5   5   1        1.21        1.15      0.47 o 
   6   5   1      369.75      366.48      5.16 o 
   7   5   1       38.13       40.64      1.85 o 
   8   5   1      168.14      176.86      3.98 o 
   9   5   1        5.30        7.20      1.11 o 
   0   6   1      261.19      285.33      2.51 o 
   1   6   1        4.13        3.24      0.18 o 
   2   6   1      129.77      128.98      1.55 o 
   3   6   1        9.86       14.02      0.58 o 
   4   6   1       30.03       31.33      1.34 o 
   5   6   1       54.81       55.12      1.88 o 
   6   6   1      200.99      197.27      4.37 o 
   7   6   1        5.74        6.30      0.99 o 
   8   6   1      138.91      130.68      3.54 o 
   9   6   1        7.54        9.80      1.27 o 
   0   7   1      317.85      322.12      2.69 o 
   1   7   1        5.45        6.06      0.24 o 
   2   7   1       64.25       77.27      1.28 o 
   3   7   1       51.08       46.88      1.05 o 
   4   7   1      261.33      251.09      3.00 o 
   5   7   1       35.88       34.67      1.18 o 
   6   7   1       73.25       70.56      2.39 o 
   7   7   1       13.49       15.72      1.37 o 
   8   7   1       33.85       34.66      2.07 o 
   9   7   1        0.83        2.42      0.92 o 
   0   8   1       54.32       49.78      1.00 o 
   1   8   1       50.42       49.73      0.63 o 
   2   8   1      238.70      242.14      2.89 o 
   3   8   1       40.90       40.47      1.08 o 
   4   8   1       86.50       86.32      1.84 o 
   5   8   1       20.99       21.50      1.02 o 
   6   8   1       58.22       57.27      2.23 o 
   7   8   1        9.87        9.35      1.11 o 
   8   8   1        0.46        1.81      0.92 o 
   0   9   1      122.36      131.24      2.05 o 
   1   9   1      105.96      102.13      0.97 o 
   2   9   1      181.19      182.59      2.04 o 
   3   9   1       49.20       51.52      1.27 o 
   4   9   1       73.34       73.41      2.50 o 
   5   9   1        6.60        6.17      0.65 o 
   6   9   1        7.83        9.23      1.05 o 
   7   9   1        0.78        1.31      1.62 o 
   8   9   1       10.96       11.03      2.84 o 
   0  10   1      365.22      376.47      3.81 o 
   1  10   1      103.76      105.45      1.30 o 
   2  10   1       64.08       64.23      1.28 o 
   3  10   1       31.55       29.56      0.93 o 
   4  10   1        2.96        2.71      0.50 o 
   5  10   1        7.54        6.41      0.89 o 
   6  10   1       17.74       17.36      1.40 o 
   7  10   1        1.91        1.62      0.83 o 
   0  11   1       49.69       52.53      3.06 o 
   1  11   1       38.59       38.03      1.07 o 
   2  11   1       78.83       77.79      1.48 o 
   3  11   1       16.16       16.60      0.76 o 
   4  11   1       16.71       18.06      0.89 o 
   5  11   1        4.32        4.92      0.72 o 
   6  11   1       23.76       23.68      1.80 o 
   7  11   1        0.46        0.62      0.86 o 
   0  12   1       30.96       28.07      1.62 o 
   1  12   1        6.46        6.79      0.67 o 
   2  12   1       22.30       23.39      0.90 o 
   3  12   1       22.80       24.22      1.02 o 
   4  12   1       28.88       28.79      1.15 o 
   5  12   1        4.47        2.52      0.64 o 
   6  12   1        2.78        3.05      0.95 o 
   0  13   1        0.06        0.50      0.70 o 
   1  13   1       10.02       11.68      0.99 o 
   2  13   1       35.81       38.99      1.35 o 
   3  13   1       11.46       10.33      0.92 o 
   4  13   1       20.81       22.09      1.07 o 
   5  13   1       16.82       17.05      1.20 o 
   0  14   1       13.74       16.40      2.16 o 
   1  14   1        2.16        3.91      0.81 o 
   2  14   1       11.93       13.09      1.62 o 
   3  14   1       13.17       14.30      1.07 o 
   0  15   1       19.94       28.66      2.70 o 
   1  15   1        2.75        4.34      1.08 o 
   0   0   2     1465.66     1352.38      7.34 o 
   1   0   2      398.23      385.09      3.79 o 
   2   0   2     1603.84     1620.21     11.99 o 
   3   0   2       75.31       66.60      1.80 o 
   4   0   2       77.13       92.10      2.34 o 
   5   0   2        5.07        2.79      0.63 o 
   6   0   2       11.07       13.34      1.26 o 
   7   0   2       15.53       19.20      1.53 o 
   8   0   2       67.35       59.21      2.79 o 
   9   0   2        8.51        7.48      1.53 o 
  10   0   2        5.62        5.41      1.44 o 
   0   1   2      342.53      332.19      2.14 o 
   1   1   2      550.82      555.19      6.21 o 
   2   1   2     2752.86     2726.05      9.65 o 
   3   1   2      176.97      173.55      2.09 o 
   4   1   2      156.52      150.32      1.80 o 
   5   1   2       70.68       69.59      1.36 o 
   6   1   2      107.41      107.26      1.56 o 
   7   1   2       19.08       16.94      0.75 o 
   8   1   2       12.06       12.71      0.88 o 
   9   1   2        3.23        2.31      1.04 o 
  10   1   2       10.73       10.01      1.24 o 
   0   2   2     2384.19     2335.50     15.77 o 
   1   2   2       61.50       62.55      1.08 o 
   2   2   2        7.78        6.60      0.26 o 
   3   2   2       85.19       87.74      0.72 o 
   4   2   2     1348.49     1412.17      5.40 o 
   5   2   2       76.40       70.90      1.06 o 
   6   2   2       27.83       25.98      0.71 o 
   7   2   2        5.80        5.22      0.44 o 
   8   2   2       19.97       19.12      0.98 o 
   9   2   2        2.49        2.32      0.73 o 
  10   2   2        9.47        8.02      1.62 o 
   0   3   2     1566.39     1543.96     11.36 o 
   1   3   2      746.18      783.87      3.39 o 
   2   3   2      708.30      699.46      3.15 o 
   3   3   2      232.89      249.80      1.43 o 
   4   3   2       73.09       74.93      0.92 o 
   5   3   2        8.24        7.33      0.30 o 
   6   3   2      281.03      276.74      3.24 o 
   7   3   2        3.76        3.02      0.47 o 
   8   3   2        3.01        1.87      0.56 o 
   9   3   2        2.56        3.20      0.83 o 
   0   4   2     1576.62     1655.99     12.35 o 
   1   4   2       41.05       35.77      0.61 o 
   2   4   2      968.63      999.80      3.93 o 
   3   4   2      147.29      150.52      1.18 o 
   4   4   2      214.00      220.78      1.61 o 
   5   4   2       14.78       14.87      0.59 o 
   6   4   2       38.13       33.60      2.18 o 
   7   4   2        7.41        8.33      1.14 o 
   8   4   2        3.57        3.36      1.92 o 
   9   4   2        1.10        3.60      0.86 o 
   0   5   2     1471.18     1579.45      9.06 o 
   1   5   2      150.10      148.36      1.37 o 
   2   5   2      584.64      619.84      2.92 o 
   3   5   2       18.66       14.88      0.62 o 
   4   5   2       64.59       67.28      1.31 o 
   5   5   2        3.94        3.86      0.70 o 
   6   5   2        0.14       -1.02      1.02 o 
   7   5   2       12.21        9.33      0.96 o 
   8   5   2       31.41       28.43      5.00 o 
   9   5   2        5.55        5.14      1.53 o 
   0   6   2      343.77      410.25      3.82 o 
   1   6   2       62.36       67.72      0.88 o 
   2   6   2      487.89      548.26      2.61 o 
   3   6   2      108.35      106.93      1.49 o 
   4   6   2       58.70       63.38      1.38 o 
   5   6   2       91.39       90.30      2.42 o 
   6   6   2       24.29       21.49      1.27 o 
   7   6   2        5.87        4.39      0.76 o 
   8   6   2       17.24       18.78      2.75 o 
   9   6   2        0.50        2.97      1.35 o 
   0   7   2      127.92      163.28      2.88 o 
   1   7   2       11.89       11.08      0.33 o 
   2   7   2       85.31       90.41      0.99 o 
   3   7   2       95.23      100.23      1.55 o 
   4   7   2      270.69      275.11      2.70 o 
   5   7   2       34.52       31.65      1.53 o 
   6   7   2       66.99       64.84      2.26 o 
   7   7   2        6.64        5.44      0.92 o 
   8   7   2       11.57        9.83      1.15 o 
   0   8   2      135.40      146.56      2.07 o 
   1   8   2       62.34       63.91      0.80 o 
   2   8   2      155.15      158.25      1.53 o 
   3   8   2       45.19       45.44      1.13 o 
   4   8   2       99.22       94.48      1.66 o 
   5   8   2        5.16        4.11      0.86 o 
   6   8   2       20.51       16.24      1.27 o 
   7   8   2        8.13        7.47      1.05 o 
   8   8   2        4.99        6.85      1.53 o 
   0   9   2      153.95      149.71      2.23 o 
   1   9   2      127.34      125.74      1.49 o 
   2   9   2      242.87      235.73      2.68 o 
   3   9   2       15.74       15.10      0.74 o 
   4   9   2       37.18       35.73      1.24 o 
   5   9   2        6.74        7.35      0.92 o 
   6   9   2        3.63        2.85      1.94 o 
   7   9   2        3.81        3.19      1.44 o 
   8   9   2       14.26       11.90      1.89 o 
   0  10   2      414.07      419.59      4.08 o 
   1  10   2      159.75      161.39      2.52 o 
   2  10   2      197.64      197.00      3.33 o 
   3  10   2        7.09        6.41      0.56 o 
   4  10   2       15.13       15.03      0.90 o 
   5  10   2        9.73       10.11      1.13 o 
   6  10   2       17.92       16.31      1.37 o 
   7  10   2        1.88        3.33      1.26 o 
   0  11   2      326.88      327.09      9.15 o 
   1  11   2       56.25       51.82      1.18 o 
   2  11   2       93.09       97.39      1.86 o 
   3  11   2       61.97       64.66      1.56 o 
   4  11   2        4.38        3.42      0.66 o 
   5  11   2       18.54       17.35      1.37 o 
   6  11   2        9.56       11.54      1.80 o 
   0  12   2       19.59       18.75      1.98 o 
   1  12   2       31.71       29.52      1.13 o 
   2  12   2       47.44       48.40      1.43 o 
   3  12   2       49.40       51.28      1.50 o 
   4  12   2       49.26       53.88      1.75 o 
   5  12   2        5.17        5.68      0.97 o 
   6  12   2        0.21        0.72      1.08 o 
   0  13   2        0.36        0.63      0.99 o 
   1  13   2       33.98       33.01      1.94 o 
   2  13   2       29.28       30.14      1.18 o 
   3  13   2        1.59        2.43      0.58 o 
   4  13   2        8.58        7.23      0.81 o 
   5  13   2        3.42        2.23      0.86 o 
   0  14   2        8.12        7.75      1.62 o 
   1  14   2        0.75        2.12      0.90 o 
   2  14   2        2.57        4.04      0.95 o 
   3  14   2        0.10       -0.26      0.79 o 
   0  15   2        2.83        2.88      1.35 o 
   1  15   2       14.65       14.76      1.46 o 
   1   0   3      442.37      431.23      4.60 o 
   2   0   3       46.38       49.03      1.44 o 
   3   0   3       42.87       32.80      1.35 o 
   4   0   3       89.87       90.57      2.43 o 
   5   0   3       56.53       48.22      1.98 o 
   6   0   3      400.87      402.30      6.49 o 
   7   0   3        1.35        2.70      0.90 o 
   8   0   3       23.15       22.89      1.80 o 
   9   0   3       18.70       19.83      2.16 o 
  10   0   3       35.24       36.05      2.88 o 
   0   1   3       20.21       24.33      0.72 o 
   1   1   3      160.02      170.18      1.52 o 
   2   1   3        0.39        1.13      0.29 o 
   3   1   3       93.88      102.74      1.03 o 
   4   1   3      234.35      255.72      2.28 o 
   5   1   3       11.72       12.05      0.57 o 
   6   1   3       18.74       20.11      0.86 o 
   7   1   3       37.36       34.27      0.99 o 
   8   1   3      121.47      120.10      4.06 o 
   9   1   3        1.38        2.20      0.76 o 
  10   1   3        8.73        8.15      1.23 o 
   0   2   3      309.77      316.87      3.79 o 
   1   2   3       96.33      105.44      1.53 o 
   2   2   3      588.77      605.46      4.61 o 
   3   2   3       38.93       45.70      0.75 o 
   4   2   3       93.02      103.68      1.59 o 
   5   2   3       20.20       20.72      0.69 o 
   6   2   3       77.01       79.00      1.69 o 
   7   2   3        4.44        3.87      0.42 o 
   8   2   3       10.08        9.35      1.01 o 
   9   2   3        1.39        0.41      0.70 o 
   0   3   3     1579.17     1603.26     12.26 o 
   1   3   3       72.45       78.59      1.13 o 
   2   3   3      215.22      240.48      2.52 o 
   3   3   3       54.12       64.25      0.92 o 
   4   3   3      178.56      199.18      3.25 o 
   5   3   3       56.42       58.18      1.26 o 
   6   3   3       20.48       22.89      0.79 o 
   7   3   3        7.15        7.45      0.66 o 
   8   3   3        2.66        2.60      0.67 o 
   9   3   3        4.19        2.72      0.78 o 
   0   4   3      152.40      158.88      2.79 o 
   1   4   3      193.81      195.21      2.72 o 
   2   4   3      569.59      627.42      4.55 o 
   3   4   3       77.22       85.55      1.39 o 
   4   4   3        4.19        4.36      0.33 o 
   5   4   3        2.82        3.68      0.39 o 
   6   4   3       28.11       28.12      1.40 o 
   7   4   3        0.58        0.07      0.86 o 
   8   4   3       14.04       11.84      1.13 o 
   9   4   3        0.46       -0.32      1.44 o 
   0   5   3      378.85      447.09      5.32 o 
   1   5   3      320.16      355.90      2.71 o 
   2   5   3       45.66       36.29      0.98 o 
   3   5   3       32.01       32.12      0.54 o 
   4   5   3       54.33       54.78      0.84 o 
   5   5   3       17.66       17.12      1.53 o 
   6   5   3        8.05        8.38      1.26 o 
   7   5   3        3.74        1.08      1.08 o 
   8   5   3        2.75       -0.90      1.44 o 
   9   5   3        0.63       -0.81      1.26 o 
   0   6   3       37.77       40.28      1.53 o 
   1   6   3      137.56      130.90      1.63 o 
   2   6   3      115.08      124.88      1.26 o 
   3   6   3        2.27        2.04      0.19 o 
   4   6   3       68.81       73.78      1.73 o 
   5   6   3       10.84        8.54      1.26 o 
   6   6   3       23.84       21.36      1.80 o 
   7   6   3        7.93        6.22      1.17 o 
   8   6   3        1.13       -0.72      1.53 o 
   9   6   3        0.41       -0.36      1.26 o 
   0   7   3       72.52       74.53      2.16 o 
   1   7   3       16.82       14.73      0.58 o 
   2   7   3       51.14       55.47      0.87 o 
   3   7   3      136.86      128.13      2.15 o 
   4   7   3       37.11       39.03      1.46 o 
   5   7   3       14.08       16.13      1.62 o 
   6   7   3       20.57       13.34      1.53 o 
   7   7   3        3.69        0.00      0.99 o 
   8   7   3        1.13        0.18      1.26 o 
   0   8   3       18.98       16.13      1.08 o 
   1   8   3       83.74       77.40      1.23 o 
   2   8   3       41.90       38.75      1.19 o 
   3   8   3       64.74       60.17      2.47 o 
   4   8   3       88.75       91.12      2.51 o 
   5   8   3       38.99       36.86      2.43 o 
   6   8   3        3.62        1.80      0.90 o 
   7   8   3        9.04        7.66      1.53 o 
   8   8   3        1.26        1.80      1.26 o 
   0   9   3       20.66       22.53      1.35 o 
   1   9   3        5.49        5.95      0.81 o 
   2   9   3       44.56       44.33      1.17 o 
   3   9   3       24.60       25.53      1.07 o 
   4   9   3       16.35       14.05      0.81 o 
   5   9   3       30.68       30.28      2.34 o 
   6   9   3        9.80        8.92      1.53 o 
   7   9   3        4.00        3.06      1.17 o 
   8   9   3        1.57        1.17      1.26 o 
   0  10   3       12.28        8.89      1.35 o 
   1  10   3        3.95        3.64      0.79 o 
   2  10   3        0.30        0.17      0.45 o 
   3  10   3        5.16        5.08      0.60 o 
   4  10   3        0.54        0.80      0.48 o 
   5  10   3        0.45        1.08      0.90 o 
   6  10   3        1.02       -0.45      1.08 o 
   7  10   3        2.03        3.69      1.35 o 
   0  11   3        9.06        8.23      1.31 o 
   1  11   3        0.95        0.39      0.42 o 
   2  11   3       47.82       43.73      4.54 o 
   3  11   3       17.85       20.03      1.33 o 
   4  11   3        6.37        8.32      0.80 o 
   5  11   3       13.71       17.12      1.98 o 
   6  11   3        6.36        5.77      1.44 o 
   0  12   3       57.98       54.11      1.99 o 
   1  12   3        4.23        4.54      0.57 o 
   2  12   3       14.64       17.62      1.07 o 
   3  12   3       14.63       15.92      1.11 o 
   4  12   3       38.82       45.67      2.10 o 
   5  12   3       15.21       15.77      1.98 o 
   0  13   3        6.00        4.78      1.35 o 
   1  13   3        1.09        2.29      0.86 o 
   2  13   3       26.55       25.51      1.72 o 
   3  13   3        9.61        9.77      0.92 o 
   4  13   3       10.72       11.42      1.53 o 
   0  14   3        0.20        0.99      1.17 o 
   1  14   3        3.59        3.44      0.95 o 
   2  14   3        2.65        2.59      0.89 o 
   3  14   3        5.07        4.66      0.78 o 
   0   0   4      105.09      107.49      1.53 o 
   1   0   4     1007.11     1013.60      9.01 o 
   2   0   4      123.65      125.00      2.61 o 
   3   0   4       33.34       33.80      1.44 o 
   4   0   4        0.61        0.45      0.36 o 
   5   0   4       28.48       34.16      1.71 o 
   6   0   4        0.48        0.63      0.63 o 
   7   0   4       37.76       36.14      2.16 o 
   8   0   4        9.60       11.05      1.85 o 
   9   0   4        0.28        1.53      1.26 o 
   0   1   4      409.33      380.31      3.97 o 
   1   1   4      391.80      392.79      3.26 o 
   2   1   4      227.21      232.20      2.16 o 
   3   1   4       42.86       40.48      2.13 o 
   4   1   4       21.39       23.30      0.60 o 
   5   1   4       18.87       20.70      0.65 o 
   6   1   4       43.16       40.89      0.99 o 
   7   1   4        4.20        4.92      0.59 o 
   8   1   4        5.49        5.31      0.87 o 
   9   1   4        5.88        6.16      1.04 o 
   0   2   4      126.94      129.50      2.52 o 
   1   2   4      167.34      172.94      3.51 o 
   2   2   4      266.28      281.39      2.40 o 
   3   2   4      372.65      376.16      5.61 o 
   4   2   4       29.48       33.86      0.94 o 
   5   2   4       27.52       24.25      0.71 o 
   6   2   4        3.12        3.22      0.38 o 
   7   2   4        1.05        1.24      0.42 o 
   8   2   4        9.90       10.37      1.04 o 
   9   2   4        2.01        1.93      0.76 o 
   0   3   4        0.60        0.90      0.36 o 
   1   3   4      160.07      165.02      1.23 o 
   2   3   4      173.08      203.22      3.88 o 
   3   3   4        6.40        7.35      0.45 o 
   4   3   4      177.43      185.19      1.79 o 
   5   3   4       40.96       41.00      1.11 o 
   6   3   4        4.01        3.92      0.47 o 
   7   3   4        0.39        0.46      1.22 o 
   8   3   4        0.04       -0.64      0.86 o 
   9   3   4        0.33       -0.83      0.83 o 
   0   4   4      651.85      692.86      7.21 o 
   1   4   4      356.93      386.36      2.95 o 
   2   4   4      180.84      211.55      2.13 o 
   3   4   4       44.65       41.95      0.91 o 
   4   4   4       33.65       37.33      0.81 o 
   5   4   4        8.30        6.82      0.49 o 
   6   4   4       18.27       17.53      1.18 o 
   7   4   4        0.54        0.41      0.64 o 
   8   4   4        4.76        2.58      1.98 o 
   9   4   4        0.09       -0.82      0.82 o 
   0   5   4      705.03      804.25      8.20 o 
   1   5   4      132.50      153.97      1.84 o 
   2   5   4      239.74      249.03      2.40 o 
   3   5   4       98.09       99.70      1.27 o 
   4   5   4       44.79       52.80      1.08 o 
   5   5   4       12.27       10.81      1.35 o 
   6   5   4       15.49       13.79      1.53 o 
   7   5   4        6.95        6.49      1.17 o 
   8   5   4        2.02       -1.35      1.35 o 
   9   5   4        1.95        0.81      1.08 o 
   0   6   4       90.50       94.09      2.52 o 
   1   6   4       84.13       94.22      1.46 o 
   2   6   4      250.00      265.24      2.54 o 
   3   6   4        7.07        9.87      0.38 o 
   4   6   4        8.97       10.27      0.82 o 
   5   6   4       14.31       12.80      1.44 o 
   6   6   4        4.26        3.60      0.99 o 
   7   6   4        9.69        6.58      1.26 o 
   8   6   4       11.44        7.57      1.44 o 
   9   6   4        0.65        1.53      1.17 o 
   0   7   4      148.90      164.29      3.51 o 
   1   7   4       30.95       35.75      0.95 o 
   2   7   4        1.81        2.06      0.38 o 
   3   7   4       11.17        8.88      0.76 o 
   4   7   4       42.60       39.03      1.53 o 
   5   7   4       10.03       10.63      1.44 o 
   6   7   4       14.61       16.49      1.80 o 
   7   7   4        4.52        1.89      1.08 o 
   8   7   4       15.00       14.42      1.98 o 
   0   8   4        8.06        8.38      0.90 o 
   1   8   4       34.80       31.99      0.94 o 
   2   8   4       15.58       13.87      0.57 o 
   3   8   4       22.41       26.08      1.27 o 
   4   8   4       37.25       33.31      1.53 o 
   5   8   4        4.12        3.17      0.99 o 
   6   8   4       46.27       41.10      2.79 o 
   7   8   4        0.72       -0.36      0.90 o 
   8   8   4        1.58        2.25      1.17 o 
   0   9   4        1.08        1.98      0.54 o 
   1   9   4        8.49        7.24      0.53 o 
   2   9   4       51.24       46.23      1.35 o 
   3   9   4        0.85        1.32      0.60 o 
   4   9   4       71.80       68.56      2.23 o 
   5   9   4        1.39        1.26      0.99 o 
   6   9   4        2.53        2.34      1.08 o 
   7   9   4        8.99       11.18      1.80 o 
   0  10   4       80.42       68.58      2.52 o 
   1  10   4        5.59        5.44      0.84 o 
   2  10   4       41.61       36.30      1.89 o 
   3  10   4       27.34       28.44      1.50 o 
   4  10   4       15.51       13.49      1.15 o 
   5  10   4        9.89        9.64      1.53 o 
   6  10   4        8.34        8.38      1.62 o 
   7  10   4       16.08       17.30      2.16 o 
   0  11   4      126.76      120.55      2.23 o 
   1  11   4       18.19       17.45      0.97 o 
   2  11   4      106.65       97.37      5.58 o 
   3  11   4        0.11       -0.15      0.67 o 
   4  11   4        2.36        1.22      0.69 o 
   5  11   4        5.73        5.50      1.26 o 
   6  11   4        3.24        4.69      1.53 o 
   0  12   4       82.31       72.00      2.35 o 
   1  12   4       10.57        9.15      0.69 o 
   2  12   4       30.75       27.39      1.22 o 
   3  12   4       11.33       12.21      1.53 o 
   4  12   4        3.65        2.93      0.95 o 
   5  12   4       22.34       27.13      2.61 o 
   0  13   4        1.50        0.74      0.73 o 
   1  13   4        7.58        9.86      1.18 o 
   2  13   4        8.21        7.53      0.86 o 
   3  13   4       17.16       18.42      1.23 o 
   4  13   4       39.02       41.92      1.75 o 
   0  14   4        0.87        3.06      1.35 o 
   1  14   4       18.45       22.52      2.43 o 
   2  14   4       18.41       19.33      1.59 o 
   3  14   4        9.62       10.81      1.05 o 
   1   0   5      482.83      525.81      4.19 o 
   2   0   5      418.70      440.79      5.68 o 
   3   0   5       76.37       70.02      2.25 o 
   4   0   5        1.74        0.72      0.54 o 
   5   0   5       10.23       10.45      1.08 o 
   6   0   5        0.40       -0.09      0.54 o 
   7   0   5        0.68        0.81      0.63 o 
   8   0   5        2.76        2.49      0.63 o 
   9   0   5        0.10       -0.54      1.17 o 
   0   1   5      646.81      679.08      5.72 o 
   1   1   5      330.97      325.93      9.94 o 
   2   1   5       33.59       34.32      0.85 o 
   3   1   5      295.25      288.96      2.73 o 
   4   1   5       23.13       26.60      0.70 o 
   5   1   5       32.26       29.73      0.74 o 
   6   1   5        5.51        5.32      0.57 o 
   7   1   5        5.55        4.40      0.58 o 
   8   1   5        1.31        0.63      0.99 o 
   9   1   5        0.09       -0.57      0.57 o 
   0   2   5      184.80      199.62      3.51 o 
   1   2   5      605.75      647.49      5.13 o 
   2   2   5      117.81      129.05      1.70 o 
   3   2   5       27.01       28.83      0.87 o 
   4   2   5       46.60       44.03      0.84 o 
   5   2   5       36.18       32.43      1.06 o 
   6   2   5       29.21       28.84      1.08 o 
   7   2   5        1.17        1.08      0.43 o 
   8   2   5        1.53        1.63      0.68 o 
   9   2   5        1.78        2.02      0.76 o 
   0   3   5        2.59        2.43      0.54 o 
   1   3   5      167.77      182.22      2.00 o 
   2   3   5       81.35       83.00      2.52 o 
   3   3   5       18.06       17.77      0.70 o 
   4   3   5      132.58      138.46      1.82 o 
   5   3   5       38.16       38.23      1.12 o 
   6   3   5        5.08        4.01      0.50 o 
   7   3   5       21.94       19.52      1.44 o 
   8   3   5        4.32        4.07      2.57 o 
   9   3   5        2.42        1.90      0.80 o 
   0   4   5        3.56        1.80      0.54 o 
   1   4   5       63.61       65.42      1.38 o 
   2   4   5       84.30       90.45      1.50 o 
   3   4   5      204.57      200.82      2.75 o 
   4   4   5       61.06       57.21      1.05 o 
   5   4   5       31.76       30.47      0.81 o 
   6   4   5       20.51       18.34      1.27 o 
   7   4   5        3.26        4.51      0.86 o 
   8   4   5        7.24        6.30      1.40 o 
   9   4   5        2.16        1.03      0.78 o 
   0   5   5       78.79       71.47      2.16 o 
   1   5   5       24.64       23.04      0.79 o 
   2   5   5       48.90       51.32      1.14 o 
   3   5   5       34.33       38.38      1.19 o 
   4   5   5        2.13        2.25      0.34 o 
   5   5   5       19.86       18.80      1.02 o 
   6   5   5       35.63       35.60      2.34 o 
   7   5   5        1.43        1.71      0.99 o 
   8   5   5       23.93       20.28      2.07 o 
   9   5   5        2.60        2.52      1.17 o 
   0   6   5        0.20        0.36      0.45 o 
   1   6   5      107.47      108.00      2.07 o 
   2   6   5       23.65       26.72      0.85 o 
   3   6   5       23.99       26.25      0.83 o 
   4   6   5        8.36        8.41      0.76 o 
   5   6   5        9.56        9.08      0.80 o 
   6   6   5       38.56       37.04      2.52 o 
   7   6   5       13.79       12.62      1.71 o 
   8   6   5       32.70       27.31      2.43 o 
   0   7   5       77.47       79.76      2.52 o 
   1   7   5        2.83        2.96      0.37 o 
   2   7   5       47.22       43.66      1.11 o 
   3   7   5       12.32       12.66      0.63 o 
   4   7   5       35.46       34.36      1.46 o 
   5   7   5       17.91       16.77      1.06 o 
   6   7   5       21.81       19.74      1.98 o 
   7   7   5        7.88        6.58      1.44 o 
   8   7   5        7.20        6.85      1.53 o 
   0   8   5        0.05       -0.27      0.54 o 
   1   8   5       15.63       14.01      0.70 o 
   2   8   5        7.83        5.54      0.50 o 
   3   8   5        7.06        5.00      0.70 o 
   4   8   5       38.96       34.90      1.55 o 
   5   8   5       19.99       18.19      1.23 o 
   6   8   5       17.88       17.12      1.98 o 
   7   8   5        3.05        3.79      1.26 o 
   8   8   5        3.76        5.32      1.53 o 
   0   9   5       77.76       70.39      2.52 o 
   1   9   5        1.77        1.84      0.42 o 
   2   9   5       52.28       46.39      1.46 o 
   3   9   5        7.29        5.80      0.95 o 
   4   9   5       15.98       15.12      1.14 o 
   5   9   5        2.30        1.33      0.67 o 
   6   9   5       18.08       14.51      1.89 o 
   7   9   5       17.42       16.31      2.07 o 
   0  10   5        8.16        7.88      0.78 o 
   1  10   5       11.10       10.27      0.92 o 
   2  10   5       24.08       19.61      1.01 o 
   3  10   5        4.36        4.94      0.79 o 
   4  10   5       22.35       18.61      1.31 o 
   5  10   5       15.51       14.94      1.27 o 
   6  10   5        5.03        6.67      1.53 o 
   7  10   5        2.04        4.42      1.44 o 
   0  11   5        0.74        0.03      0.50 o 
   1  11   5        0.35        0.35      0.70 o 
   2  11   5        5.56        4.86      0.64 o 
   3  11   5        6.72        5.63      0.86 o 
   4  11   5        0.30        0.05      0.86 o 
   5  11   5        0.45        2.06      0.86 o 
   6  11   5        1.14        2.07      1.35 o 
   0  12   5        7.43        7.41      0.96 o 
   1  12   5        2.84        3.29      0.59 o 
   2  12   5        1.86        3.56      0.69 o 
   3  12   5        5.51        8.61      1.08 o 
   4  12   5       12.09       13.92      1.31 o 
   5  12   5        1.93        1.98      1.08 o 
   0  13   5        4.29        5.97      0.95 o 
   1  13   5        6.40        9.05      0.97 o 
   2  13   5       13.14       16.31      1.10 o 
   3  13   5        3.08        5.34      2.25 o 
   4  13   5        8.98       14.92      2.84 o 
   0  14   5        0.01        1.35      1.26 o 
   1  14   5        9.33       13.27      1.31 o 
   2  14   5       14.93       20.41      1.69 o 
   0   0   6     1963.69     2162.88     11.19 o 
   1   0   6      419.26      448.12      3.99 o 
   2   0   6        1.63        1.80      0.63 o 
   3   0   6      387.08      392.30      5.95 o 
   4   0   6       56.46       52.90      2.16 o 
   5   0   6       54.08       53.80      2.34 o 
   6   0   6        0.32        1.17      0.72 o 
   7   0   6        7.53        6.72      1.13 o 
   8   0   6        2.72        1.08      0.60 o 
   9   0   6        0.85        0.36      1.17 o 
   0   1   6      727.95      779.93      9.10 o 
   1   1   6      693.31      710.30      7.93 o 
   2   1   6      701.86      733.19      4.82 o 
   3   1   6      129.75      138.19      1.96 o 
   4   1   6       35.96       35.12      1.07 o 
   5   1   6       36.87       36.52      1.16 o 
   6   1   6        8.32        7.07      0.71 o 
   7   1   6        1.17        1.28      0.48 o 
   8   1   6        1.20        1.53      1.08 o 
   9   1   6        0.88        1.83      0.65 o 
   0   2   6      548.38      599.58      5.07 o 
   1   2   6      401.80      414.75      5.46 o 
   2   2   6      126.61      126.62      1.78 o 
   3   2   6       94.08       91.23      1.59 o 
   4   2   6       90.40       88.91      1.68 o 
   5   2   6        4.46        4.30      0.54 o 
   6   2   6       20.80       20.13      0.99 o 
   7   2   6       16.07       15.69      0.91 o 
   8   2   6        0.14       -0.05      1.40 o 
   9   2   6        5.29        5.25      0.93 o 
   0   3   6        5.10        4.15      0.63 o 
   1   3   6       62.06       66.01      1.03 o 
   2   3   6      266.48      281.99      5.05 o 
   3   3   6        2.78        3.22      0.46 o 
   4   3   6       40.48       40.23      1.80 o 
   5   3   6       73.06       72.06      1.62 o 
   6   3   6        7.07        6.31      0.66 o 
   7   3   6       18.13       16.20      1.27 o 
   8   3   6        7.87        7.09      1.22 o 
   9   3   6       12.68       14.16      1.98 o 
   0   4   6       25.60       20.73      1.26 o 
   1   4   6      133.99      126.81      1.84 o 
   2   4   6       42.98       41.35      0.81 o 
   3   4   6      146.29      153.66      2.53 o 
   4   4   6       86.32       83.61      1.34 o 
   5   4   6        6.28        7.14      0.60 o 
   6   4   6       51.70       48.76      2.30 o 
   7   4   6       49.57       48.76      2.10 o 
   8   4   6       15.29       14.94      1.40 o 
   9   4   6        6.74        8.26      2.07 o 
   0   5   6        0.03       -0.09      0.45 o 
   1   5   6       90.72       89.02      1.58 o 
   2   5   6       29.12       26.13      0.90 o 
   3   5   6       40.25       39.51      1.02 o 
   4   5   6       54.61       55.26      1.26 o 
   5   5   6       96.10       89.18      2.12 o 
   6   5   6       10.27        9.19      1.44 o 
   7   5   6        1.95        0.54      0.90 o 
   8   5   6        7.61        6.31      1.53 o 
   0   6   6        6.24        4.69      0.72 o 
   1   6   6       31.42       32.96      1.26 o 
   2   6   6        2.85        1.52      0.56 o 
   3   6   6       23.78       19.16      0.86 o 
   4   6   6       10.00        9.46      0.84 o 
   5   6   6        1.88        0.74      0.52 o 
   6   6   6        7.88        6.76      1.35 o 
   7   6   6       12.38        9.10      1.62 o 
   8   6   6        3.60        3.97      1.26 o 
   0   7   6       10.26       11.54      1.08 o 
   1   7   6       11.09       11.94      0.67 o 
   2   7   6       27.69       28.26      1.92 o 
   3   7   6       75.08       64.06      2.34 o 
   4   7   6       26.82       26.12      1.62 o 
   5   7   6        2.70        3.65      1.71 o 
   6   7   6       12.25       10.45      1.62 o 
   7   7   6        1.69        2.07      1.17 o 
   8   7   6        0.30        0.81      1.17 o 
   0   8   6        0.27       -0.54      0.63 o 
   1   8   6       53.10       44.89      1.24 o 
   2   8   6       31.42       25.41      1.02 o 
   3   8   6       28.37       34.17      1.53 o 
   4   8   6       46.28       44.12      1.74 o 
   5   8   6       28.66       26.49      1.42 o 
   6   8   6       19.37       18.11      1.98 o 
   7   8   6        0.58       -1.17      1.17 o 
   0   9   6       37.45       39.12      1.49 o 
   1   9   6        1.69        1.66      0.41 o 
   2   9   6       14.11       12.35      1.01 o 
   3   9   6       23.42       20.42      1.27 o 
   4   9   6       29.51       27.93      1.50 o 
   5   9   6       22.11       20.44      1.36 o 
   6   9   6       32.96       32.98      2.70 o 
   7   9   6        7.55        9.82      1.71 o 
   0  10   6        1.69        1.48      0.56 o 
   1  10   6        0.10        0.65      0.52 o 
   2  10   6       30.34       26.70      1.21 o 
   3  10   6        8.29        9.24      1.02 o 
   4  10   6       32.75       27.51      1.59 o 
   5  10   6       24.77       26.78      1.59 o 
   6  10   6        3.75        1.44      1.08 o 
   0  11   6        3.12        1.80      0.58 o 
   1  11   6        0.88        0.42      0.58 o 
   2  11   6       14.39       13.52      0.92 o 
   3  11   6        5.14        3.72      0.79 o 
   4  11   6        3.40        1.81      0.73 o 
   5  11   6        1.32       -0.05      0.95 o 
   0  12   6       10.09        8.74      1.44 o 
   1  12   6        3.68        3.53      0.72 o 
   2  12   6        7.62        7.60      0.85 o 
   3  12   6        2.57        3.95      0.86 o 
   4  12   6        6.92       11.80      1.24 o 
   5  12   6        4.21        7.10      1.14 o 
   0  13   6        5.16        3.66      0.86 o 
   1  13   6        1.09        0.96      0.55 o 
   2  13   6       12.08       13.35      1.03 o 
   3  13   6        6.55        9.11      1.53 o 
   0  14   6        1.97        5.77      1.10 o 
   1  14   6        9.44       11.49      1.12 o 
   1   0   7       23.55       20.38      1.35 o 
   2   0   7       28.17       28.76      1.05 o 
   3   0   7      182.53      191.19      3.00 o 
   4   0   7      120.68      124.82      3.51 o 
   5   0   7      107.21      113.91      3.60 o 
   6   0   7        0.00        0.15      0.58 o 
   7   0   7        8.78       11.45      1.08 o 
   8   0   7        4.64        3.72      1.22 o 
   9   0   7        0.00        0.99      1.44 o 
   0   1   7        3.77        2.31      0.27 o 
   1   1   7       25.03       26.24      0.69 o 
   2   1   7      136.09      137.02      1.97 o 
   3   1   7      143.24      140.74      2.10 o 
   4   1   7      109.19      105.77      1.92 o 
   5   1   7       42.54       43.15      1.33 o 
   6   1   7        2.05        2.53      0.78 o 
   7   1   7       14.38       17.05      1.02 o 
   8   1   7        4.10        4.58      1.12 o 
   9   1   7        2.69        3.67      1.69 o 
   0   2   7       40.53       45.76      3.56 o 
   1   2   7       80.51       69.52      0.89 o 
   2   2   7      180.08      182.90      2.34 o 
   3   2   7       47.62       43.60      1.19 o 
   4   2   7       51.68       50.42      1.35 o 
   5   2   7      151.63      160.62      2.52 o 
   6   2   7       75.89       74.09      2.87 o 
   7   2   7       26.99       28.40      1.24 o 
   8   2   7        0.86        1.83      0.78 o 
   9   2   7        8.47        9.77      1.23 o 
   0   3   7       89.78       91.20      2.01 o 
   1   3   7      158.63      154.15      1.65 o 
   2   3   7      123.84      124.73      3.42 o 
   3   3   7      239.04      246.46      2.86 o 
   4   3   7      156.78      159.41      2.93 o 
   5   3   7       60.35       62.64      1.61 o 
   6   3   7       36.15       38.53      1.77 o 
   7   3   7       28.88       27.25      1.65 o 
   8   3   7        5.05        3.73      0.93 o 
   9   3   7        4.90        4.97      1.02 o 
   0   4   7       31.08       28.99      1.18 o 
   1   4   7       25.80       27.05      0.92 o 
   2   4   7       76.12       74.12      1.24 o 
   3   4   7      215.93      210.85      3.24 o 
   4   4   7       39.74       41.65      1.25 o 
   5   4   7       40.35       40.31      1.29 o 
   6   4   7       22.16       23.24      1.47 o 
   7   4   7        7.39        6.44      0.99 o 
   8   4   7       11.40        9.94      2.25 o 
   0   5   7      309.73      311.14      3.98 o 
   1   5   7      185.28      169.80      2.35 o 
   2   5   7       20.62       21.78      1.03 o 
   3   5   7       56.97       50.77      1.27 o 
   4   5   7       45.09       48.25      1.80 o 
   5   5   7        3.52        3.69      1.08 o 
   6   5   7       34.25       31.54      2.34 o 
   7   5   7       20.70       18.11      1.98 o 
   8   5   7        3.43        3.33      1.26 o 
   0   6   7       99.90      100.81      2.32 o 
   1   6   7      478.05      474.67      4.20 o 
   2   6   7       92.68       87.62      1.75 o 
   3   6   7       32.16       28.08      0.95 o 
   4   6   7       20.88       20.47      1.46 o 
   5   6   7       32.77       25.68      2.16 o 
   6   6   7        0.75        0.00      0.90 o 
   7   6   7        8.86        9.28      1.53 o 
   8   6   7        3.62        3.15      1.44 o 
   0   7   7       50.27       46.42      1.62 o 
   1   7   7      175.73      171.01      2.48 o 
   2   7   7      153.39      148.58      2.81 o 
   3   7   7      132.34      119.81      4.73 o 
   4   7   7       76.74       74.15      2.21 o 
   5   7   7       21.95       20.28      1.98 o 
   6   7   7        4.44        5.50      1.35 o 
   7   7   7        3.38        1.35      1.26 o 
   0   8   7      135.85      132.09      2.80 o 
   1   8   7      151.69      132.89      2.69 o 
   2   8   7       93.19       88.86      1.86 o 
   3   8   7       97.95       97.33      3.79 o 
   4   8   7       17.74       19.80      1.30 o 
   5   8   7       35.52       35.54      1.71 o 
   6   8   7       11.42       12.71      1.89 o 
   7   8   7        4.11        2.25      1.17 o 
   0   9   7      103.86      100.47      2.53 o 
   1   9   7       98.41       84.37      1.86 o 
   2   9   7       30.42       33.53      1.59 o 
   3   9   7       51.83       47.84      1.94 o 
   4   9   7        7.88        7.92      0.95 o 
   5   9   7       16.25       14.79      1.23 o 
   6   9   7       10.95       11.18      1.80 o 
   0  10   7        6.94        7.63      0.86 o 
   1  10   7       33.45       26.31      3.38 o 
   2  10   7        4.61        4.34      0.86 o 
   3  10   7       13.78       12.93      1.15 o 
   4  10   7       10.17       11.38      1.11 o 
   5  10   7       22.09       22.72      1.55 o 
   6  10   7       11.66       13.25      1.98 o 
   0  11   7       12.35       14.95      1.14 o 
   1  11   7       17.52       14.84      1.21 o 
   2  11   7        4.96        4.75      0.71 o 
   3  11   7       19.68       21.71      1.71 o 
   4  11   7       10.78       11.45      1.21 o 
   5  11   7        1.73        2.82      0.86 o 
   0  12   7        3.61        3.33      1.26 o 
   1  12   7        9.17        8.55      0.87 o 
   2  12   7        1.54        1.65      0.61 o 
   3  12   7        3.07        2.19      0.73 o 
   4  12   7        7.43        8.22      1.14 o 
   0  13   7        0.30        0.18      1.53 o 
   1  13   7        2.78        1.45      0.98 o 
   2  13   7        2.59        3.92      0.72 o 
   0   0   8      150.60      146.24      2.10 o 
   1   0   8       16.72       16.93      0.87 o 
   2   0   8       86.13       88.30      3.69 o 
   3   0   8        0.28        0.41      0.45 o 
   4   0   8        2.61        2.03      0.57 o 
   5   0   8      187.46      181.43      3.50 o 
   6   0   8       14.83       13.25      1.13 o 
   7   0   8      152.77      165.58      3.68 o 
   8   0   8       50.52       52.20      2.27 o 
   0   1   8       17.28       18.87      0.63 o 
   1   1   8       88.48       89.49      1.17 o 
   2   1   8       46.69       46.29      1.19 o 
   3   1   8      133.34      121.97      2.06 o 
   4   1   8       16.14       18.23      0.90 o 
   5   1   8      120.35      115.93      2.23 o 
   6   1   8       38.87       40.50      1.43 o 
   7   1   8      128.72      136.93      2.73 o 
   8   1   8       15.81       17.93      1.25 o 
   0   2   8       37.96       36.50      1.31 o 
   1   2   8      105.11       94.09      1.10 o 
   2   2   8        6.74        6.11      0.55 o 
   3   2   8      164.42      169.70      2.46 o 
   4   2   8       51.30       49.39      1.96 o 
   5   2   8      242.50      244.05      3.29 o 
   6   2   8       12.75       12.81      0.89 o 
   7   2   8       53.56       53.82      2.26 o 
   8   2   8       10.10       12.07      1.34 o 
   0   3   8        0.00       -0.37      0.43 o 
   1   3   8       74.49       72.02      1.30 o 
   2   3   8       58.24       55.45      1.35 o 
   3   3   8      228.48      221.31      2.85 o 
   4   3   8       28.97       25.50      1.06 o 
   5   3   8       13.12       13.10      0.83 o 
   6   3   8       37.78       42.48      1.47 o 
   7   3   8       40.71       40.91      2.01 o 
   8   3   8        8.01        6.50      1.22 o 
   0   4   8      203.53      205.01      6.08 o 
   1   4   8      113.57      102.71      2.75 o 
   2   4   8       41.44       38.01      1.17 o 
   3   4   8       82.96       81.26      2.12 o 
   4   4   8       54.35       52.63      2.21 o 
   5   4   8       25.78       24.89      1.07 o 
   6   4   8       18.92       17.41      1.80 o 
   7   4   8        9.94        6.43      3.38 o 
   8   4   8        4.49        2.52      2.52 o 
   0   5   8      208.17      203.51      3.38 o 
   1   5   8      322.26      323.50      3.50 o 
   2   5   8      244.86      236.29      3.99 o 
   3   5   8       13.73       14.08      1.33 o 
   4   5   8       42.93       42.02      1.56 o 
   5   5   8       62.34       55.61      3.06 o 
   6   5   8        4.39        4.96      1.17 o 
   7   5   8        1.63        1.35      1.08 o 
   8   5   8        0.55        2.16      1.26 o 
   0   6   8      496.19      491.31      5.51 o 
   1   6   8      168.85      169.52      3.80 o 
   2   6   8      160.47      156.95      2.49 o 
   3   6   8      250.61      240.84      2.98 o 
   4   6   8       47.11       42.14      2.79 o 
   5   6   8       23.15       20.55      2.07 o 
   6   6   8        0.62        1.62      0.99 o 
   7   6   8        5.24        4.06      1.26 o 
   0   7   8      104.37      105.14      2.51 o 
   1   7   8      243.39      241.75      3.14 o 
   2   7   8      182.47      181.51      3.99 o 
   3   7   8        3.50        3.88      0.67 o 
   4   7   8       26.84       27.11      1.42 o 
   5   7   8       33.67       28.66      2.34 o 
   6   7   8        1.18        1.17      1.08 o 
   7   7   8       13.12       10.09      1.71 o 
   0   8   8       74.59       73.71      2.22 o 
   1   8   8        3.77        4.48      0.87 o 
   2   8   8       51.79       49.80      1.46 o 
   3   8   8       76.55       68.13      3.33 o 
   4   8   8       38.68       43.77      1.86 o 
   5   8   8       29.96       31.54      2.52 o 
   6   8   8        6.05        5.05      1.35 o 
   7   8   8        1.35        0.99      1.35 o 
   0   9   8        0.09       -0.20      0.60 o 
   1   9   8       73.25       65.89      1.70 o 
   2   9   8       20.09       20.50      1.40 o 
   3   9   8       35.14       40.64      2.61 o 
   4   9   8       37.89       39.19      1.87 o 
   5   9   8       23.18       20.64      2.25 o 
   6   9   8       10.09       12.08      1.89 o 
   0  10   8        2.79        1.72      0.63 o 
   1  10   8       18.16       13.05      1.15 o 
   2  10   8        2.79        2.73      0.86 o 
   3  10   8       64.77       67.64      2.88 o 
   4  10   8        7.31        8.14      1.08 o 
   5  10   8       18.58       22.44      2.43 o 
   0  11   8        2.21        1.82      0.69 o 
   1  11   8       18.08       12.26      1.18 o 
   2  11   8        0.54        1.42      0.62 o 
   3  11   8        6.80        5.41      1.02 o 
   4  11   8        0.83        1.77      1.49 o 
   0  12   8        4.33        4.60      1.35 o 
   1  12   8       14.81       12.22      0.99 o 
   2  12   8        2.01        2.36      1.25 o 
   3  12   8        0.57        0.05      0.99 o 
   0  13   8        1.15        3.42      1.26 o 
   1  13   8        0.81        0.88      0.83 o 
   1   0   9        0.00        0.31      0.37 o 
   2   0   9       55.32       52.24      1.62 o 
   3   0   9        0.18        0.08      0.68 o 
   4   0   9        4.41        5.27      0.69 o 
   5   0   9      253.36      259.55      4.30 o 
   6   0   9       25.90       25.20      1.53 o 
   7   0   9        4.42       12.80      1.42 o 
   8   0   9        3.26        6.47      1.17 o 
   0   1   9       53.46       52.18      1.11 o 
   1   1   9       90.55       82.98      1.12 o 
   2   1   9       23.92       24.32      0.81 o 
   3   1   9       85.33       77.63      1.75 o 
   4   1   9       26.02       24.61      1.07 o 
   5   1   9       15.28       15.62      0.95 o 
   6   1   9       17.70       21.58      1.02 o 
   7   1   9      201.37      212.15      3.06 o 
   8   1   9       28.93       30.62      1.60 o 
   0   2   9       93.61       95.23      1.59 o 
   1   2   9      177.59      157.54      2.21 o 
   2   2   9       17.67       16.55      0.67 o 
   3   2   9      251.07      247.80      5.47 o 
   4   2   9       14.52       15.82      0.91 o 
   5   2   9      137.28      133.78      2.49 o 
   6   2   9       53.81       53.92      1.73 o 
   7   2   9       30.82       33.55      5.32 o 
   8   2   9        3.76        6.51      1.04 o 
   0   3   9        0.16        0.34      1.13 o 
   1   3   9      711.17      672.64      4.32 o 
   2   3   9        6.89        7.68      1.18 o 
   3   3   9      150.85      150.04      2.72 o 
   4   3   9      128.07      127.23      2.35 o 
   5   3   9      123.99      123.93      2.43 o 
   6   3   9       14.76       15.79      1.02 o 
   7   3   9       13.30        9.53      3.47 o 
   8   3   9        3.00        1.58      1.00 o 
   0   4   9        0.15        0.64      0.68 o 
   1   4   9      630.26      610.80      5.17 o 
   2   4   9      149.58      147.21      2.92 o 
   3   4   9      514.79      497.51      5.77 o 
   4   4   9       10.53       11.20      0.93 o 
   5   4   9       52.02       50.50      1.58 o 
   6   4   9        8.24        6.18      3.33 o 
   7   4   9        1.55       -0.44      1.89 o 
   8   4   9        3.99        1.15      2.84 o 
   0   5   9       46.10       41.41      3.79 o 
   1   5   9      703.25      680.08      5.58 o 
   2   5   9       41.76       40.47      1.33 o 
   3   5   9       35.92       33.91      1.20 o 
   4   5   9       24.33       23.57      1.67 o 
   5   5   9       54.46       54.16      3.15 o 
   6   5   9        4.37        4.69      1.35 o 
   7   5   9        5.18        7.30      1.53 o 
   0   6   9       75.32       71.95      2.16 o 
   1   6   9       93.06       86.79      1.94 o 
   2   6   9        2.93        3.18      0.55 o 
   3   6   9      167.43      162.91      3.87 o 
   4   6   9        2.96        2.79      1.17 o 
   5   6   9       25.21       20.73      2.07 o 
   6   6   9        1.78        2.43      1.17 o 
   7   6   9        0.41        2.88      1.26 o 
   0   7   9       31.43       27.62      1.67 o 
   1   7   9       63.80       62.58      1.68 o 
   2   7   9       31.46       30.52      1.23 o 
   3   7   9      110.75      103.75      3.97 o 
   4   7   9        3.71        5.86      1.35 o 
   5   7   9       21.16       20.82      2.16 o 
   6   7   9        0.59        0.63      1.08 o 
   7   7   9       13.73       11.45      1.89 o 
   0   8   9        2.54        1.39      0.67 o 
   1   8   9       11.12       11.62      0.85 o 
   2   8   9        2.02        3.04      0.58 o 
   3   8   9       85.50       85.62      3.79 o 
   4   8   9       25.45       27.04      2.03 o 
   5   8   9       47.92       50.38      3.33 o 
   6   8   9        6.00        6.40      1.53 o 
   0   9   9        5.25        3.42      0.71 o 
   1   9   9        9.98        9.08      0.79 o 
   2   9   9        0.76        1.20      0.73 o 
   3   9   9        7.19       11.18      1.71 o 
   4   9   9       13.14       15.12      1.30 o 
   5   9   9       14.95       10.54      1.71 o 
   6   9   9       13.78       12.89      2.07 o 
   0  10   9        0.40        0.87      0.67 o 
   1  10   9        7.18        6.69      0.79 o 
   2  10   9       15.69       17.48      1.37 o 
   3  10   9        6.43       10.23      1.89 o 
   4  10   9        4.42        4.43      1.85 o 
   5  10   9       16.09       16.58      2.16 o 
   0  11   9        3.35        2.43      1.17 o 
   1  11   9       24.26       28.11      1.40 o 
   2  11   9        3.07        4.14      0.99 o 
   3  11   9        4.40        5.23      1.02 o 
   4  11   9        2.65        4.40      0.99 o 
   0  12   9        7.12        9.82      1.71 o 
   1  12   9        1.32        2.54      0.70 o 
   2  12   9        5.98        7.23      0.93 o 
   0   0  10        1.71        0.63      0.63 o 
   1   0  10       51.15       46.58      1.23 o 
   2   0  10        0.54        1.13      0.51 o 
   3   0  10       58.77       51.62      1.81 o 
   4   0  10        3.12        1.35      0.81 o 
   5   0  10      177.60      177.46      3.70 o 
   6   0  10        0.00        1.16      0.76 o 
   7   0  10       33.44       34.73      1.91 o 
   8   0  10        0.22        0.45      1.49 o 
   0   1  10        8.57        7.87      0.57 o 
   1   1  10       46.93       42.81      0.93 o 
   2   1  10        0.18        0.40      0.29 o 
   3   1  10      157.21      156.71      2.62 o 
   4   1  10        0.76        1.14      0.43 o 
   5   1  10       65.26       65.01      1.59 o 
   6   1  10        8.91       10.10      0.81 o 
   7   1  10       14.10       14.17      0.92 o 
   8   1  10        3.92        5.64      1.98 o 
   0   2  10        0.09       -0.48      0.60 o 
   1   2  10       27.70       26.55      0.75 o 
   2   2  10       16.84       15.87      0.81 o 
   3   2  10      182.04      171.87      2.72 o 
   4   2  10        7.73        7.05      1.24 o 
   5   2  10       48.16       47.51      1.57 o 
   6   2  10        3.99        2.50      1.56 o 
   7   2  10        8.26       10.32      1.33 o 
   0   3  10       49.38       48.79      1.75 o 
   1   3  10      111.63      103.27      2.43 o 
   2   3  10        4.79        4.77      0.73 o 
   3   3  10      129.35      131.02      3.29 o 
   4   3  10       12.91       14.06      0.92 o 
   5   3  10       75.74       75.98      2.00 o 
   6   3  10        1.44        1.59      0.62 o 
   7   3  10        4.38        2.75      0.86 o 
   0   4  10        1.40        0.98      0.67 o 
   1   4  10      282.24      277.55      3.73 o 
   2   4  10       33.17       32.89      1.53 o 
   3   4  10       10.12        8.88      0.92 o 
   4   4  10        8.88        7.53      0.84 o 
   5   4  10       37.25       38.73      1.73 o 
   6   4  10        0.07       -0.90      0.90 o 
   7   4  10        4.83        6.45      1.13 o 
   0   5  10       12.00       13.30      1.11 o 
   1   5  10      144.28      140.12      2.53 o 
   2   5  10       13.00       12.58      0.88 o 
   3   5  10      149.64      144.64      2.54 o 
   4   5  10        4.64        5.48      0.99 o 
   5   5  10        0.66        1.98      1.17 o 
   6   5  10        6.52        4.33      1.26 o 
   7   5  10       17.54       20.55      2.34 o 
   0   6  10        6.78        6.62      0.92 o 
   1   6  10      130.83      121.21      2.39 o 
   2   6  10        5.24        5.61      0.68 o 
   3   6  10       59.33       59.63      1.65 o 
   4   6  10        8.10        7.44      0.87 o 
   5   6  10       46.73       50.65      3.24 o 
   6   6  10        0.25        1.26      1.17 o 
   7   6  10       12.08       14.69      2.07 o 
   0   7  10       12.01       10.30      1.08 o 
   1   7  10       40.86       35.50      1.22 o 
   2   7  10        0.51        0.19      0.45 o 
   3   7  10       24.58       24.25      1.38 o 
   4   7  10        0.20        0.36      0.99 o 
   5   7  10       42.89       43.17      3.06 o 
   6   7  10        3.05        5.86      1.71 o 
   0   8  10        0.10       -0.61      0.63 o 
   1   8  10       13.92       13.36      0.85 o 
   2   8  10        1.44        2.45      0.61 o 
   3   8  10       16.78       14.87      1.89 o 
   4   8  10        7.18        8.74      1.53 o 
   5   8  10       20.81       23.52      2.43 o 
   6   8  10        1.94        3.42      1.44 o 
   0   9  10        5.35        4.96      0.99 o 
   1   9  10        8.04        7.32      0.69 o 
   2   9  10        3.67        4.55      0.91 o 
   3   9  10        0.69        0.81      0.90 o 
   4   9  10        0.13       -0.79      0.79 o 
   5   9  10       37.49       44.97      3.24 o 
   0  10  10       15.17       17.80      1.33 o 
   1  10  10       16.57       19.44      1.19 o 
   2  10  10       11.13       13.15      2.16 o 
   3  10  10        0.11        1.08      1.08 o 
   4  10  10        0.30        0.18      0.76 o 
   0  11  10       10.43       13.79      1.98 o 
   1  11  10        9.67       13.07      1.10 o 
   2  11  10        4.22        3.70      1.40 o 
   3  11  10       16.98       18.21      2.25 o 
   0  12  10        0.42        1.08      1.35 o 
   1   0  11      186.94      157.33      2.38 o 
   2   0  11       11.02       11.42      0.75 o 
   3   0  11        3.99        2.52      0.90 o 
   4   0  11        4.27        2.83      0.65 o 
   5   0  11        0.05       -0.25      0.67 o 
   6   0  11        0.41        1.02      0.81 o 
   7   0  11       12.02        9.69      1.18 o 
   0   1  11       15.64       15.69      1.11 o 
   1   1  11       86.35       69.65      1.24 o 
   2   1  11        3.37        4.08      0.41 o 
   3   1  11      100.94       98.15      1.86 o 
   4   1  11       12.80       11.88      0.75 o 
   5   1  11       26.48       23.74      1.05 o 
   6   1  11        4.33        4.41      0.64 o 
   7   1  11        0.91        1.60      0.55 o 
   0   2  11        0.88        1.68      0.86 o 
   1   2  11      169.33      141.88      1.76 o 
   2   2  11       23.75       22.13      0.88 o 
   3   2  11       17.81       18.87      0.88 o 
   4   2  11        8.49        8.60      0.69 o 
   5   2  11       32.05       33.17      1.22 o 
   6   2  11        0.09        1.22      0.52 o 
   7   2  11       13.28       14.22      1.19 o 
   0   3  11        6.42        6.35      0.79 o 
   1   3  11       81.02       76.59      1.64 o 
   2   3  11       14.49       11.94      1.05 o 
   3   3  11       76.90       68.35      2.29 o 
   4   3  11        1.30        1.18      0.56 o 
   5   3  11        0.76        0.47      0.58 o 
   6   3  11        0.70        0.52      0.56 o 
   7   3  11        0.10        0.18      0.82 o 
   0   4  11       70.98       69.59      2.23 o 
   1   4  11       14.73       15.22      0.82 o 
   2   4  11       11.85       11.66      0.81 o 
   3   4  11       31.95       29.83      1.56 o 
   4   4  11        2.08        1.79      0.67 o 
   5   4  11        0.44        0.41      0.95 o 
   6   4  11        2.59        2.34      1.17 o 
   7   4  11        0.53        2.07      1.17 o 
   0   5  11        0.51        0.49      0.95 o 
   1   5  11       32.50       32.41      1.17 o 
   2   5  11        2.78        2.33      0.67 o 
   3   5  11       69.55       72.84      2.27 o 
   4   5  11        0.54       -0.32      0.44 o 
   5   5  11       25.15       22.17      2.25 o 
   6   5  11        2.32        4.24      1.53 o 
   0   6  11        9.94        8.17      0.95 o 
   1   6  11       34.97       36.76      1.22 o 
   2   6  11       14.81       13.88      0.96 o 
   3   6  11       50.03       51.98      1.85 o 
   4   6  11       13.96       13.95      1.22 o 
   5   6  11       30.83       33.80      2.79 o 
   6   6  11        7.42       10.00      1.71 o 
   0   7  11        3.56        3.24      0.78 o 
   1   7  11       17.59       17.98      0.93 o 
   2   7  11        1.25        0.97      0.53 o 
   3   7  11       30.94       32.38      1.71 o 
   4   7  11        3.63        8.11      1.62 o 
   5   7  11       75.83       81.38      4.24 o 
   0   8  11        9.43        8.80      1.08 o 
   1   8  11        6.67        6.06      0.68 o 
   2   8  11       16.52       17.39      1.10 o 
   3   8  11       27.38       25.86      2.34 o 
   4   8  11        3.64        3.24      1.26 o 
   5   8  11        6.85        6.40      1.62 o 
   0   9  11        5.26        4.11      0.82 o 
   1   9  11       15.97       15.07      0.94 o 
   2   9  11        3.64        3.05      0.93 o 
   3   9  11        3.57        2.16      1.17 o 
   4   9  11        0.47       -1.17      1.26 o 
   0  10  11        9.67       11.08      1.44 o 
   1  10  11       10.94       11.59      1.01 o 
   2  10  11        4.30        3.80      0.92 o 
   3  10  11        5.63        5.23      1.35 o 
   0  11  11        0.01        0.54      1.17 o 
   1  11  11        0.75        0.60      0.67 o 
   0   0  12        0.44        0.90      0.72 o 
   1   0  12       64.62       53.19      1.90 o 
   2   0  12        3.39        3.66      0.57 o 
   3   0  12        3.98        5.94      1.98 o 
   4   0  12        2.38        2.81      1.22 o 
   5   0  12        2.64        1.65      0.73 o 
   6   0  12        0.43        1.05      0.76 o 
   0   1  12        1.42        0.94      0.99 o 
   1   1  12       26.21       22.88      0.92 o 
   2   1  12        1.09        0.88      0.36 o 
   3   1  12       28.63       26.80      1.03 o 
   4   1  12        1.99        1.22      0.48 o 
   5   1  12        3.13        4.05      0.64 o 
   6   1  12        1.51        1.46      0.57 o 
   0   2  12        5.01        4.51      0.95 o 
   1   2  12       21.77       17.08      0.83 o 
   2   2  12        2.18        2.30      0.46 o 
   3   2  12       15.97       14.45      0.95 o 
   4   2  12        0.02        0.53      0.46 o 
   5   2  12       11.41       12.52      0.84 o 
   6   2  12        0.57        0.86      0.50 o 
   0   3  12        7.79        8.85      1.02 o 
   1   3  12       13.74       13.40      0.80 o 
   2   3  12        1.97        1.95      0.48 o 
   3   3  12        5.30        3.49      0.99 o 
   4   3  12        4.06        4.54      1.89 o 
   5   3  12       24.52       24.92      1.55 o 
   6   3  12        3.27        4.43      0.81 o 
   0   4  12        0.81        0.55      0.60 o 
   1   4  12       28.85       26.92      1.10 o 
   2   4  12        6.53        5.84      0.71 o 
   3   4  12        4.10        3.29      0.71 o 
   4   4  12        1.11        2.87      0.76 o 
   5   4  12        0.83        1.50      0.73 o 
   6   4  12        0.52        0.81      1.08 o 
   0   5  12        1.51        2.20      0.76 o 
   1   5  12        2.41        3.63      0.77 o 
   2   5  12        0.16        0.29      0.63 o 
   3   5  12        7.00        6.63      1.03 o 
   4   5  12        0.08        0.05      0.47 o 
   5   5  12       14.35       15.59      1.98 o 
   6   5  12        0.67       -0.45      1.17 o 
   0   6  12        1.58        1.56      1.31 o 
   1   6  12        5.49        7.06      0.71 o 
   2   6  12        1.11        0.59      0.64 o 
   3   6  12        8.32        8.83      0.85 o 
   4   6  12        3.75        4.56      1.85 o 
   5   6  12        4.43        8.65      1.71 o 
   0   7  12        0.53        0.84      0.65 o 
   1   7  12        8.22        8.41      0.76 o 
   2   7  12        3.10        3.68      0.90 o 
   3   7  12       13.20       14.55      1.30 o 
   4   7  12        1.13        0.63      0.99 o 
   5   7  12        3.90        3.97      1.35 o 
   0   8  12        1.96        3.50      0.89 o 
   1   8  12        8.58        9.55      0.86 o 
   2   8  12        0.85       -0.03      0.90 o 
   3   8  12        2.39        2.16      1.26 o 
   4   8  12        1.26        2.61      1.26 o 
   0   9  12        4.41        7.44      1.67 o 
   1   9  12        3.66        5.51      0.90 o 
   2   9  12        1.62       -1.09      1.89 o 
   3   9  12       10.58       11.90      1.89 o 
   0  10  12        0.23       -0.89      0.89 o 
   1  10  12       10.47       11.85      1.39 o 
   1   0  13        0.15        0.32      0.57 o 
   2   0  13        9.74        8.66      0.95 o 
   3   0  13       10.73        6.81      0.74 o 
   4   0  13        0.13       -0.17      0.67 o 
   5   0  13        7.32        7.16      1.04 o 
   6   0  13        0.08       -0.65      0.78 o 
   0   1  13       12.35        9.83      1.05 o 
   1   1  13        1.83        2.17      0.47 o 
   2   1  13        0.12       -0.15      0.48 o 
   3   1  13        7.22        6.88      0.57 o 
   4   1  13        3.51        4.64      0.59 o 
   5   1  13        0.72        0.34      0.49 o 
   6   1  13        2.85        2.24      0.62 o 
   0   2  13        0.08       -0.11      0.60 o 
   1   2  13        6.99        6.39      0.65 o 
   2   2  13        5.40        5.15      1.10 o 
   3   2  13        0.58        1.04      0.55 o 
   4   2  13        4.75        5.35      1.16 o 
   5   2  13        0.86        0.76      0.50 o 
   6   2  13        0.42       -0.04      0.54 o 
   0   3  13        0.00        0.53      0.67 o 
   1   3  13       13.07       11.39      0.82 o 
   2   3  13        7.71        8.58      0.72 o 
   3   3  13        1.93        0.77      0.86 o 
   4   3  13        2.98        2.78      0.61 o 
   5   3  13        6.57        7.55      0.84 o 
   0   4  13       16.91       17.92      1.37 o 
   1   4  13        1.15        2.14      0.55 o 
   2   4  13        3.87        3.55      0.57 o 
   3   4  13       15.46       15.85      1.09 o 
   4   4  13        1.18        0.81      0.65 o 
   5   4  13        4.19        3.39      1.40 o 
   0   5  13        0.81        0.99      0.70 o 
   1   5  13       13.94       15.96      0.96 o 
   2   5  13        0.48        0.14      0.50 o 
   3   5  13        8.56       10.27      1.10 o 
   4   5  13        3.52        3.18      0.66 o 
   5   5  13       18.67       20.28      2.34 o 
   0   6  13        3.01        3.24      0.89 o 
   1   6  13       30.67       34.87      1.34 o 
   2   6  13       10.23       10.26      0.82 o 
   3   6  13       21.62       23.79      1.27 o 
   4   6  13        7.87        9.28      1.71 o 
   0   7  13        0.27        0.48      0.82 o 
   1   7  13       66.09       76.51      1.97 o 
   2   7  13        5.96        8.61      0.81 o 
   3   7  13       12.15       14.62      1.33 o 
   4   7  13        1.20        0.63      1.08 o 
   0   8  13       22.76       24.66      1.75 o 
   1   8  13       30.09       36.87      1.46 o 
   2   8  13        6.63        7.39      0.91 o 
   3   8  13       36.82       46.41      3.33 o 
   0   9  13        8.10       11.10      1.33 o 
   1   9  13       39.24       45.33      1.60 o 
   0   0  14        7.19        8.47      1.44 o 
   1   0  14       11.86       14.04      1.21 o 
   2   0  14        3.42        3.22      0.76 o 
   3   0  14       14.29       11.36      1.62 o 
   4   0  14       21.79       23.33      1.89 o 
   5   0  14        6.90        7.74      1.14 o 
   0   1  14        0.03        0.09      0.52 o 
   1   1  14       11.56        9.29      0.76 o 
   2   1  14       13.32       15.50      1.25 o 
   3   1  14       11.30       12.21      1.01 o 
   4   1  14        0.11        0.79      0.52 o 
   5   1  14       16.62       18.14      1.05 o 
   0   2  14       17.62       18.81      1.62 o 
   1   2  14        5.03        5.26      0.65 o 
   2   2  14        1.40        1.54      0.51 o 
   3   2  14       11.19       10.73      0.94 o 
   4   2  14        1.66        1.79      0.79 o 
   5   2  14        3.19        4.70      0.81 o 
   0   3  14        0.57        1.66      0.82 o 
   1   3  14        7.29        8.03      0.76 o 
   2   3  14        2.99        3.52      0.59 o 
   3   3  14        7.55        6.33      0.69 o 
   4   3  14        0.48        0.36      0.72 o 
   0   4  14        0.19        0.27      0.72 o 
   1   4  14       12.68       14.19      1.07 o 
   2   4  14        0.61        1.07      0.53 o 
   3   4  14        6.41        6.04      0.71 o 
   4   4  14        2.40        1.59      0.62 o 
   0   5  14        1.12        1.62      0.90 o 
   1   5  14       11.46       14.33      0.96 o 
   2   5  14        0.03       -0.21      0.53 o 
   3   5  14       16.77       17.65      1.04 o 
   4   5  14        0.19        0.57      1.03 o 
   0   6  14        0.34        0.68      0.83 o 
   1   6  14       11.81       15.27      1.02 o 
   2   6  14        1.16        1.23      0.53 o 
   3   6  14        4.94        6.34      0.72 o 
   0   7  14        0.01       -0.89      0.89 o 
   1   7  14        7.60        9.24      0.87 o 
   2   7  14        0.68        0.78      0.54 o 
   1   0  15        3.00        3.13      0.82 o 
   2   0  15        2.66        4.15      1.26 o 
   3   0  15        1.61        3.15      1.44 o 
   4   0  15        9.47       12.53      2.07 o 
   0   1  15        3.05        2.83      0.82 o 
   1   1  15        4.39        5.63      0.66 o 
   2   1  15       11.72       13.71      1.08 o 
   3   1  15        9.63       12.62      1.34 o 
   0   2  15       23.92       30.17      1.51 o 
   1   2  15        8.13       11.07      0.89 o 
   2   2  15        1.70        1.97      0.69 o 
   3   2  15       18.02       20.57      1.28 o 
   0   3  15       19.57       24.15      1.72 o 
   1   3  15       31.15       40.98      1.52 o 
   2   3  15       13.39       16.08      1.01 o 
   3   3  15        0.84        0.57      0.85 o 
   0   4  15        5.88        9.60      1.71 o 
   1   4  15       16.86       17.95      1.09 o 
   2   4  15       13.79       15.95      1.02 o 
   3   4  15       15.65       20.03      1.15 o 
   0   5  15        6.41        6.09      1.11 o 
   1   5  15       16.34       19.05      1.13 o 
   2   5  15        4.58        4.92      0.74 o 
   0   0  16       10.13       14.24      2.07 o 
   1   0  16        0.76        1.22      0.89 o 
   2   0  16       16.28       19.65      2.34 o 
   0   1  16       13.10       17.59      1.62 o 
   1   1  16       14.24       18.88      1.15 o 
   0   2  16        4.83        6.66      1.15 o 
   1   2  16        1.95        3.43      0.71 o 
   0   3  16        6.97       10.21      1.35 o 
                                                 
